# Supplementary material for: Parental Knowledge, Attitude, and Practices on Antibiotic Use for Childhood Upper Respiratory Tract Infections during COVID-19 Pandemic in Greece
Source: Antibiotics (Basel). 2021 Jul 1;10(7):802. doi: 10.3390/antibiotics10070802 (PMC8300644; doi:10.3390/antibiotics10070802)
Supplement: Supplementary file 1 [file antibiotics-10-00802-s001.zip]

Archive with 1 entries (1 files):
- antibiotics-1268355-supplementary.pdf
